# Supplementary material for: Phenology and foraging bias contribute to sex‐specific foraging patterns in the rare declining butterfly Argynnis idalia idalia
Source: Ecol Evol. 2023 Jul 18;13(7):e10287. doi: 10.1002/ece3.10287 (PMC10353922; doi:10.1002/ece3.10287)
Supplement: Supplementary file 2 — Table S1 [file ECE3-13-e10287-s002.xlsx]

## Sheet: Title page
Supporting Information Table S1
Article Title: Phenology and nectar chemistry contribute to sex-specific foraging patterns in the rare declining butterfly Speyeria idalia idalia
Authors: Matthew W. Chmielewski, Skyler Naya, Monica Borghi, Jen Cortese, Alisdair R. Fernie, Mark T. Swartz, Konstantina Zografou, Brent J. Sewall, Rachel B. Spigler

## Sheet: primary metabolites
Concentration (ng*mL)of primary metabolites meausered in nectar
file_name	Species	Replicate	Arginine	Ascorbate	Asparagine	Aspartate	Benzoate	beta.Alanine	Citrate	Dehydroascorbate_dimerMP	F6P	Fructose	Fumarate	Galactinol	Glucose	Glutamate	Glutamine	Glycerate	Glycerol.3.phosphate	Glycine	Glycolate	Histidine	Isoleucine	Leucine	Lysine	Malate	Maltose	Methionine	myo.Inositol	Nicotinate	OAS	Ornithine	Proline	Putrescine	Quinate	S.methylmetionine1	S.methylmetionine2	Salicilate	Shikimate	Sucrose	Threonate	Threonine	Tryptophan	Tyrosine	Urea	Valine	2-Oxoglutarate	hydroxyproline
2036oA_63	Asclepias syriaca	1	6118.76	3828.06	74.9504	31.1289	18.3456	31.6685	86.8448	5.92997	82.9637	31512.7	32.5597	56.0597	71966.6	120.111	318.16	11.9286	105.629	42.166	58.5441	56.9033	18.1577	18.1379	64.4664	99.0777	5474.81	35.1761	1517.41	19.6472	51.9735	23.6655	17.384	47.3971	53.9591	195.245	98.3359	86.4051	1832	209090	53.6963	48.6097	57.8555	295.566	31.0216	30.5731	94.435	30.2786
2036oA_64	Asclepias syriaca	2	6251.1	5721.05	73.3694	32.1412	27.6787	31.6202	99.5488	11.1029	88.0519	114324	32.7543	849.981	159833	118.177	321.071	38.9443	107.735	46.0492	69.9755	55.3378	18.9496	18.9496	76.5167	91.0403	29145.1	35.3108	1640.25	19.982	54.6356	21.986	17.4785	46.9153	52.3997	180.971	94.5062	92.43	1965.79	31283.7	54.8145	49.6769	57.8759	340.761	126.474	30.9411	94.5009	29.785
2036oA_65	Asclepias syriaca	3	9330.5	5129.62	73.5298	31.0993	23.7979	31.4172	99.1793	10.6548	93.6922	83473.1	32.9538	96.1772	171470	119.352	284.585	17.9028	106.659	43.4088	70.5251	59.7285	18.4595	18.4595	79.9762	97.4208	14827.3	35.323	1331.25	19.7029	53.4114	21.9318	17.4432	47.0636	51.5673	203.412	100.527	91.0581	2385.22	385699	58.5108	48.5128	57.9109	284.125	50.2319	31.4126	96.5172	29.7415
2036oA_66	Asclepias syriaca	4	8580.38	4351.81	74.3066	31.0003	15.9286	31.3546	94.6958	2.06108	86.1383	68068.6	32.5116	84.1082	141001	119.22	287.66	12.4785	103.477	42.2358	77.8182	60.0677	18.1914	18.1914	75.4885	86.9547	8956.82	35.3869	1903.57	19.8898	51.5826	23.1847	17.248	47.1925	52.305	169.584	91.4512	86.5543	2187.59	395866	54.759	48.1283	57.947	382.422	38.4223	29.8902	90.7376	30.0304
2036oA_67	Asclepias syriaca	5	4913.65	956.005	73.9495	31.0344	15.9234	31.4475	82.4272	15.2612	79.0077	22940.7	33.0622	52.3304	47683.8	118.06	265.462	59.9803	105.257	42.6174	65.3412	54.3182	18.4325	18.4325	57.3454	89.648	3673.25	35.5424	866.97	19.6859	53.8526	22.0249	17.4754	47.0125	56.5398	183.762	95.2551	90.1588	1532.31	177267	52.9953	49.0752	57.9338	160.004	25.7095	29.7831	103.107	29.6645
2036oA_68	Asclepias syriaca	6	9287.69	6044.32	73.8713	30.8673	14.5039	31.2064	97.7032	54.498	84.0616	81733.8	32.6901	569.726	173440	121.706	358.973	11.2072	106.353	42.7293	82.7576	59.6968	18.3823	18.3823	77.5949	90.5528	14488.9	35.582	1606.86	19.5453	52.8044	22.5265	17.4096	47.0803	52.6116	167.641	90.9299	101.344	2430.61	244394	53.8592	49.8399	58.0138	333.494	39.1325	30.732	96.7425	29.8337
2036oA_69	Asclepias syriaca	7	8744.4	3219.63	73.2032	31.1228	11.2743	31.6186	95.8994	14.23	84.7899	58492.1	32.7063	79.2841	128554	121.756	313.516	12.3254	107.634	42.9902	68.8968	57.5908	18.3499	18.3499	74.4242	94.7255	12900.8	35.5634	1323.28	20.0757	53.4714	22.996	17.3369	47.3926	51.47	205.65	101.128	91.1629	2281.41	296654	51.8205	48.5884	57.9195	274.564	27.2161	30.8276	97.6612	32.5765
2036oA_70	Asclepias syriaca	8	6688.57	6605.14	74.5122	31.213	11.5375	31.4644	111.638	5.138	77.3262	122051	33.6749	447.793	276883	117.5	325.461	34.4175	107.506	42.7789	66.7218	70.5727	18.101	18.101	92.3863	105.541	36919.9	35.3148	2196.73	20.8187	50.9795	22.1595	17.5369	46.8288	54.2211	203.297	100.496	85.698	2071.85	207673	59.5417	48.5958	58.2253	483.219	37.4968	30.4306	101.066	31.02
2036oA_71	Asclepias syriaca	9	7640.97	1105.41	75.6149	31.6128	14.1075	31.1816	90.5883	22.413	81.6134	51820.1	32.5023	58.4965	123748	117.791	309.624	6.37264	110.459	43.7986	61.4321	53.0021	18.4618	18.4618	69.1123	88.8115	9955.36	35.1841	1221.26	19.671	53.7178	22.0495	17.3844	47.0938	55.8668	186.983	96.1192	87.7272	2209.35	152753	54.9118	49.8401	57.9618	242.755	79.6653	30.2529	94.9152	29.6273
2036oA_72	Asclepias syriaca	10	7768.75	6849.94	74.2762	31.0618	15.9135	31.5843	108.608	4.49733	101.656	121186	32.6225	241.114	259000	117.416	286.823	37.7505	103.953	42.1772	91.3553	55.8435	18.2909	18.2909	90.174	96.6612	22023.5	35.3937	2196.99	20.168	51.8502	21.4821	17.3715	47.0629	56.927	177.54	93.5858	85.9361	2239.84	349802	58.1725	49.6452	58.1024	463.043	37.558	32.0556	84.843	29.7552
2036oA_73	Asclepias syriaca	11	3533.69	2889.88	72.9159	31.1726	16.8198	31.5996	85.0606	15.7499	86.2588	33992.9	32.7012	148.77	22472.3	122.168	370.749	6.33508	114.49	42.209	60.9498	58.4005	18.3353	18.3353	49.5556	120.28	1615.15	35.7076	1117.82	20.3321	51.5931	23.9693	17.3972	47.4308	66.1614	192.884	97.7023	88.7538	1095.82	131726	52.8095	48.6372	57.8831	195.928	31.0089	30.232	85.2885	29.6133
2036oA_74	Asclepias syriaca	12	9820.49	5683.09	73.1827	30.8993	20.5889	31.7292	100.491	5.38466	93.3529	100121	33.1241	219.71	192565	119.541	331.935	27.9716	102.883	42.8275	87.9721	55.8152	18.4535	18.4535	81.4898	110.768	17006.4	35.6167	2038.62	19.9812	51.6525	22.1018	17.4064	47.1444	51.3276	204.96	100.942	82.3831	2429.15	293607	52.5036	48.8305	57.8957	418.468	33.2799	31.8628	100.096	29.8661
2036oA_75	Asclepias syriaca	13	7850.71	5650.59	74.6105	31.3067	21.2288	31.4239	106.067	103.183	86.9195	112847	32.4998	400.604	221659	118.294	290.138	24.3769	104.539	42.8691	71.6561	60.2053	18.9262	18.9262	89.6702	112.379	20534.3	35.7796	1682.22	20.046	57.1214	22.4792	17.3315	46.9354	52.2942	193.81	97.9508	89.0263	2116.07	164767	61.9743	49.2057	57.9642	367.315	32.4578	31.2024	117.123	29.7758
2036oA_10	Asclepias tuberosa	1	2649.13	102.985	72.8078	31.4056	14.19	31.5736	73.5477	6.59455	76.7924	7354.47	32.3527	96.5199	8078.57	120.604	373.663	17.7974	105.889	41.9933	63.5409	53.8093	18.1085	18.1085	37.0889	86.0532	797.087	35.0896	267.418	19.4169	51.8668	22.4049	17.3313	47.0418	63.0526	159.148	88.6512	81.6	849.626	29820.5	58.9366	49.0635	57.8282	66.7505	24.0832	29.4754	92.1033	29.8292
2036oA_11	Asclepias tuberosa	2	5586.59	3577.46	72.3584	33.1813	11.639	31.3546	89.6968	59.213	104.881	19438.9	32.4718	42.6825	36447.1	121.818	421.484	2.47248	113.197	42.2235	61.4257	53.7811	18.3853	18.3853	59.2329	94.4233	393.83	35.2098	127.665	20.2453	52.9992	22.5648	18.1361	47.186	57.2349	138.983	83.2411	83.7086	1726.58	115.164	58.2128	49.1152	58.2883	59.3104	39.9793	29.0957	103.758	30.014
2036oA_12	Asclepias tuberosa	3	7422.19	2353.43	71.6859	33.0278	10.882	31.5015	89.5395	27.1444	96.1501	21958.6	33.1522	39.6408	57134.8	120.967	382.802	11.9005	109.071	43.2753	64.8979	59.4116	18.4971	18.4971	66.4416	102.559	4603.81	35.6774	534.471	19.4105	50.7303	21.6667	17.582	47.3944	61.773	130.057	80.8463	95.5202	2166.87	91573.8	66.044	50.6977	57.9753	95.6141	175.654	29.3477	81.3729	29.9649
2036oA_13	Asclepias tuberosa	4	2642.22	492.582	72.4269	31.9775	10.792	31.3406	70.5115	36.8542	80.9191	3471.29	32.6201	40.0356	6348.42	121.234	374.682	16.4727	107.778	42.3532	64.3834	56.2254	18.4598	18.4598	37.672	106.114	334.719	35.2597	152.427	19.4243	51.5054	22.1829	17.1951	46.9301	62.4962	139.711	83.4365	85.969	810.72	74650.9	65.3432	48.6724	57.8485	55.7488	105.602	28.9946	93.6967	29.7518
2036oA_14	Asclepias tuberosa	5	2770.13	651.598	72.7967	31.246	12.7871	31.7013	70.0651	26.7317	97.5291	4686.56	33.0081	39.5798	9385.54	121.429	362.331	8.0409	104.229	41.2407	59.0562	61.3899	18.3043	18.3043	37.7885	99.6794	239.183	35.0426	214.514	19.7793	53.7647	21.5814	17.1354	47.2105	64.6628	121.717	78.6089	87.3772	943.074	68874.3	57.9812	48.1085	58.4277	61.5177	16.9742	28.6292	94.3777	29.7415
2036oA_15	Asclepias tuberosa	6	1439.14	467.673	72.4888	31.4567	13.1797	31.192	68.0919	37.1575	89.7884	1334.81	32.4373	39.4067	2479.76	124.677	422.407	13.21	110.61	41.4081	59.7638	59.7212	18.4937	18.4937	37.025	99.2029	127.376	35.3899	79.3636	19.5374	51.7758	23.2487	17.28	47.6701	58.0677	136.728	82.6362	91.6281	406.106	36608.5	53.0799	48.5859	57.9586	46.5627	16.4017	29.2943	89.9772	29.6983
2036oA_3	Asclepias tuberosa	7	6706.63	2376.21	73.0529	31.8118	22.6829	31.6268	88.1773	27.6326	81.2642	27151.8	33.2422	53.5647	56403.5	118.414	404.096	17.2387	120.383	41.4328	69.7396	59.7958	18.3028	18.3006	65.1256	105.964	6600.12	35.7161	478.262	19.8335	51.8688	20.8078	17.594	46.9715	60.5967	118.827	77.8334	91.2538	2203.96	49245.9	57.643	49.2019	57.9385	85.5441	23.1845	28.737	84.2211	29.9226
2036oA_4	Asclepias tuberosa	8	9046.2	5060.22	72.7997	31.7238	13.5018	31.7275	96.5878	130.208	89.392	35904.6	32.5086	47.7494	74219.2	123.585	453.947	23.7968	119.589	41.4322	62.7859	62.2048	18.5529	18.5529	74.9201	122.257	1156.57	35.7213	272.497	20.7138	52.0769	21.967	18.1135	47.7257	61.5815	147.124	85.4254	93.207	2570.45	3306.95	58.3488	48.5355	58.0121	77.6338	23.1123	28.8121	122.93	29.7618
2036oA_5	Asclepias tuberosa	9	9091.94	11879.2	73.569	32.5457	16.4821	31.628	112.628	238.813	85.2709	84484.3	32.8427	53.5329	182999	119.686	385.91	14.5172	107.625	43.1815	66.6907	60.5439	18.927	18.927	100.735	108.886	2589.09	35.9692	1100.76	19.5686	56.2019	21.3072	18.2133	47.2255	56.6488	133.242	81.701	93.6182	2981.56	179.878	59.4192	50.0899	57.9903	183.633	121.204	29.2761	137.491	29.7609
2036oA_6	Asclepias tuberosa	10	8142.25	1614.87	71.8826	31.9066	18.2775	31.4019	94.0315	78.679	123.909	29396.8	32.7227	40.374	68692.2	120.242	367.078	31.4195	107.958	42.2436	64.2796	55.7473	18.4911	18.4911	72.0385	129.326	4291.19	35.4678	181.276	19.441	51.2569	21.3881	17.2335	47.1246	63.3559	133.044	81.6478	91.1202	2342.34	28505.4	60.1547	48.9117	57.8713	71.8166	38.8524	28.8363	142.962	29.6787
2036oA_7	Asclepias tuberosa	11	7621.01	2856.41	73.4605	31.9451	11.471	31.4787	91.7503	129.251	85.9744	28131.2	32.6777	54.0961	58760.5	120.776	413.133	8.8746	110.402	41.8067	63.9105	64.9539	18.5181	18.5181	68.7178	133.358	6611.8	35.3752	939.53	19.9692	54.8021	21.3351	17.1825	47.1117	62.0803	154.618	87.4359	95.2146	2239.97	202219	63.2938	49.5697	58.2957	174.038	53.3328	29.3776	141.431	29.8178
2036oA_8	Asclepias tuberosa	12	5846.31	1290.89	72.4776	31.6893	10.6116	31.354	83.2302	56.6187	81.9273	21930.2	32.8475	132.985	35605.3	120.709	370.727	5.57946	111.38	42.082	63.3027	54.2386	18.1027	18.1605	58.6302	103.955	2984.5	35.2282	289.723	19.709	51.8564	21.2067	17.3663	47.1932	60.0329	129.945	80.8162	86.771	1765.57	64730	72.2523	49.5703	57.8987	66.185	45.4054	29.0972	109.051	30.2113
2036oA_9	Asclepias tuberosa	13	4968.67	3671.15	72.232	32.4852	14.8609	31.2693	111.16	251.909	87.3604	20372.3	34.1858	96.6371	32819.8	120.969	396.497	73.7009	106.502	43.4834	62.9915	55.795	19.2389	19.2389	56.9598	160.965	2244.35	35.5303	1424.05	20.1046	52.9929	21.5666	17.8614	47.4294	78.3202	144.382	84.6896	87.4454	1571.68	261073	77.7716	50.0218	58.3868	235.19	31.1176	29.3866	124.752	30.0445
2036oA_42	Centaurea stoebe	1	7565.77	1790.44	75.0245	35.1174	23.3739	31.5283	95.675	2.45501	82.1023	52058.8	32.814	39.5934	132482	120.476	314.117	9.96624	113.761	45.9447	60.4649	56.6096	22.1965	22.1965	75.7446	97.5127	1452.16	35.3043	285.076	21.7987	50.6903	21.9037	27.4931	47.0125	69.142	209.15	102.067	92.8874	2190.64	291753	114.695	55.0859	57.9451	90.246	51.3758	39.8126	90.3365	30.0169
2036oA_43	Centaurea stoebe	2	9566.33	2871.62	74.0634	33.2632	16.9922	31.2807	91.6277	1.82534	78.5536	82004.8	32.6846	922.837	118157	117.892	323.087	22.9124	111.591	44.4963	62.943	57.0569	20.6847	20.6847	69.0306	92.6552	5173.2	35.3472	201.37	21.9976	52.3144	21.9613	30.5913	47.001	54.4153	207.928	101.739	87.8591	1967.71	77327.4	64.8758	53.519	57.8465	79.8549	47.5147	33.1471	82.7818	30.1354
2036oA_44	Centaurea stoebe	3	6263.41	4356.24	74.5273	33.7848	17.3205	32.1198	109.719	3.23145	86.6142	213189	33.4034	1200.26	319038	120.394	323.202	23.6945	103.943	48.0606	65.3164	55.358	24.6985	24.1196	90.0949	104.226	10741.6	35.5373	184.478	25.1185	52.7348	22.0114	29.2565	47.0213	56.6924	210.384	102.397	92.9621	1671.09	80163.1	104.139	57.4368	58.0704	137.96	78.8461	43.8617	90.6471	31.2706
2036oA_45	Centaurea stoebe	4	8639.61	3847.43	75.6964	35.6192	25.5621	32.2417	108.906	4.70205	89.5157	85213.9	34.8413	67.8346	212967	132.592	350.624	55.3844	104.408	53.8584	64.6521	77.7196	48.9759	48.9759	92.8582	145.662	2369.86	38.8608	432.972	28.5045	53.8981	22.9643	74.9426	47.7024	180.247	195.966	98.5292	85.6929	2063.33	54555.3	180.269	82.4878	60.1943	117.07	72.6544	108.673	150.547	34.3266
2036oA_46	Centaurea stoebe	5	9311.4	2656.87	72.5997	34.003	21.9612	31.4972	98.2895	3.31218	77.3067	77601.6	32.6971	483.971	158827	117.457	306.576	2.41608	106.759	46.0449	60.7928	58.8621	21.4854	21.4854	78.4891	93.5944	3201.97	35.3178	264.389	22.4977	53.2308	21.4281	29.7542	46.8836	60.8674	186.77	96.062	85.797	2333.99	219754	91.034	53.045	58.2343	111.626	60.0511	38.0257	88.6947	30.0841
2036oA_47	Centaurea stoebe	6	9498.45	1449.88	74.8654	33.8145	17.2764	31.3723	95.0986	0.565752	82.4435	70955	32.9024	45.5864	125998	118.381	281.344	12.12	110.525	57.9366	60.1426	59.5699	19.5891	19.5891	72.8317	93.4806	5322.16	35.4322	737.518	19.8769	60.2634	21.3473	35.4896	46.9881	54.7138	177.94	93.693	87.7844	2233.02	305384	59.8699	52.6171	57.944	130.394	99.9661	31.4553	88.2872	30.5206
2036oA_48	Centaurea stoebe	7	6716.55	5831.01	74.3848	36.4464	18.7034	31.4674	109.428	3.86053	87.107	147197	33.291	58.7283	305790	118.425	294.581	17.8775	104.963	51.0834	62.8585	70.0204	20.1441	20.1441	89.6415	96.2633	8861.87	35.3758	1147.03	20.1397	52.9664	21.7056	44.2839	47.0277	54.7391	198.058	99.0906	89.7562	1877.77	490788	60.4587	55.7394	57.9565	290.21	298.735	33.237	110.574	30.7447
2036oA_49	Centaurea stoebe	8	7120.28	3609.89	76.1296	33.0787	12.8774	32.1499	99.5483	1.56224	78.9482	92331.8	32.7937	555.087	180579	118.213	264.563	15.2053	103.862	44.7335	59.425	58.7716	20.2983	20.2983	82.1712	92.709	5331.17	35.6694	609.999	24.0521	53.7789	22.5606	28.0996	47.002	56.2308	170.281	91.6382	87.8303	2054.9	241861	82.0114	54.2681	57.9088	105.306	89.8665	32.4579	97.87	29.861
2036oA_50	Centaurea stoebe	9	7154.19	2677.04	75.9636	39.436	23.4363	31.1322	104.133	5.56921	85.892	89974.6	34.4596	53.3089	190618	121.525	298.07	25.209	103.037	49.6451	60.469	58.9924	21.7941	21.7941	85.8021	162.537	4798.6	36.0019	1062.34	20.9067	52.0651	23.3262	56.0278	47.1295	102.532	212.169	102.877	91.8122	2041.74	295837	108.516	58.3336	58.1016	250.383	139.904	37.6432	114.261	31.4892
2036oA_51	Centaurea stoebe	10	7597.04	7619.49	76.407	31.9349	16.4397	31.214	112.342	20.5344	85.1995	174572	33.696	322.037	400440	120.441	307.14	19.475	106.573	44.7385	70.0643	63.1096	18.5684	18.5684	93.6444	133.908	26336.4	35.6709	1767.49	19.6271	52.9146	22.1723	18.6474	47.0983	52.8392	174.755	92.8387	86.1281	1833.76	424730	61.2064	49.914	57.7903	428.754	151.82	30.769	121.877	29.7473
2036oA_52	Centaurea stoebe	11	6628.99	5743.76	76.5703	32.1841	16.2326	31.5252	110.238	20.0015	80.8955	150180	33.2482	467.082	286177	118.531	292.12	17.1854	104.831	44.0636	67.8592	70.2459	18.5076	18.5076	91.7858	122.607	23981.5	35.2581	1642.75	20.2417	52.1548	22.7847	21.4767	46.9731	52.3985	181.813	94.7322	84.2157	1833.15	365866	68.2493	49.5065	57.8384	384.743	158.815	29.6834	106.391	29.7117
2036oA_53	Centaurea stoebe	12	5534.68	4253.75	75.7291	37.2147	19.2085	31.4605	101.417	5.61957	77.8635	126159	34.5076	606.227	225096	118.328	303.699	32.2572	102.841	47.5758	61.2668	57.8622	22.5201	22.5201	84.2805	139.81	6256.05	35.5344	1102.16	22.9378	50.4634	22.2815	43.0111	46.9375	59.019	188.898	96.6331	87.0693	1781.56	238849	109.72	56.7981	58.3756	265.034	122.03	37.5304	108.929	30.6477
2036oA_54	Centaurea stoebe	13	7184.96	2870.53	76.7144	32.5782	19.301	31.3113	103.28	19.4264	80.1886	130979	33.4817	434.026	241085	118.199	302.502	21.0556	103.105	45.2379	68.3153	69.7529	19.0225	19.0225	85.4043	121.675	19047.1	35.5409	1484.43	22.0649	52.2593	22.6416	23.4037	47.0338	53.5205	176.393	93.2781	89.2078	1817.46	335242	70.2707	51.2384	58.0281	343.461	204.612	30.367	93.0782	29.8024
2036oA_55	Cirsium discolor	1	5940.36	4092.56	73.2118	31.6248	17.3172	31.6578	101.694	7.13163	84.9802	162206	32.7467	1669.64	209490	117.961	255.858	21.3499	104.317	42.9366	61.4539	55.7902	18.6275	18.6275	81.6038	93.3854	4637.21	35.7091	538.636	19.5666	51.6509	21.9669	35.3746	46.8532	53.2707	199.125	99.3769	87.6909	1765.15	16181.5	80.5527	50.9953	58.2346	101.056	34.7775	30.0362	84.0049	30.2653
2036oA_56	Cirsium discolor	2	8929.07	659.959	75.3439	31.4449	14.7794	31.1086	79.9737	2.31449	85.1484	55068.6	32.5014	284.861	42066.6	120.639	344.427	6.28731	115.206	43.315	61.7948	51.9048	18.2422	18.2422	53.8397	87.7715	5579.47	35.2018	402.666	19.8411	54.6769	22.5517	24.9012	47.3553	56.3514	198.543	99.2208	87.5328	1413.32	166459	58.4505	49.501	58.1149	93.3656	104.271	31.6487	90.3899	29.7539
2036oA_57	Cirsium discolor	3	7068.84	3331.07	74.1724	31.8998	15.6774	31.2086	104.876	2.002	87.3355	131490	32.5284	625.783	220640	117.843	268.082	14.4662	108.618	43.8774	62.9473	57.1112	18.6241	18.6241	86.6358	89.0929	10325.1	35.4086	295.779	20.0456	53.1253	22.0822	29.9279	46.8936	55.5285	201.63	100.049	94.5266	1925.99	63611.9	63.7034	48.4642	58.0074	138.888	62.1028	31.1321	91.0604	30.3013
2036oA_58	Cirsium discolor	4	5315.92	1540.34	73.75	31.4621	14.2527	31.331	82.5974	0.877801	76.7642	38345.1	32.5316	145.838	52293.9	122.155	397.791	11.9429	110.77	42.3518	62.3586	52.9777	18.1323	18.1323	58.2492	87.5893	1963.76	35.0276	156.208	19.9385	51.8088	23.4085	21.0865	47.3146	56.4349	211.594	102.722	82.6376	1614.56	36222	54.6574	48.4468	57.878	60.0484	35.9683	31.173	94.8582	30.1785
2036oA_59	Cirsium discolor	5	19847.9	7073.72	73.4068	31.2408	13.7097	31.6206	129.255	7.19463	76.0922	284564	32.3894	470.006	587919	119.344	221.63	44.7522	103.882	43.8922	62.6603	62.4431	18.6424	18.6424	285.88	90.3732	9982.35	35.3505	516.991	20.1799	50.5376	20.2524	34.1628	46.6643	54.5139	172.491	92.2311	94.5624	707.729	54599.9	78.1322	49.3204	57.9338	257.407	53.1195	30.3942	100.02	30.6956
2036oA_60	Cirsium discolor	6	18320.2	6379.12	73.9331	31.8985	16.854	31.2406	117.378	3.09561	89.1619	280251	32.5911	1032.16	531474	118.463	258.109	6.34048	105.991	43.1385	62.085	56.0907	18.4936	18.4936	250.154	92.4214	14111.3	35.3386	281.893	19.9793	55.1273	21.1988	36.0467	46.9918	52.7727	207.073	101.509	90.1105	637.432	2963.45	74.3391	49.3628	58.2036	197.755	43.2067	29.9	87.7775	30.7673
2036oA_61	Cirsium discolor	7	8434.03	4189.29	74.2955	31.2297	15.7632	31.4577	120.201	4.29601	82.458	183226	32.7636	215.601	388688	123.177	329.911	7.93146	106.719	43.2389	58.8023	66.1902	18.641	18.641	100.887	88.2968	7380.61	35.3644	428.815	19.9711	52.6033	23.1101	27.8226	47.335	54.707	208.31	101.841	87.8389	1843.16	158388	64.471	48.4322	58.0999	203.435	173.199	30.5948	91.2313	30.0144
2036oA_62	Cirsium discolor	8	14891	6523.71	74.5104	31.4614	22.202	31.1953	114.111	5.04188	79.172	278044	32.5842	178.565	599223	115.528	316.005	47.54	106.326	42.9641	63.5394	59.3646	18.3506	18.3513	240.533	90.1101	9138.95	35.1403	474.421	19.4774	51.5277	20.8917	23.5534	46.6301	51.4862	189.93	96.9099	94.4555	631.34	298413	70.4088	48.1865	57.9463	223.971	318.54	30.6516	91.8548	30.0808
2036oA_29	Cirsium pumilum	1	9154.28	5906.29	75.2555	40.7666	24.8414	31.397	110.105	4.81795	81.3405	96603.2	32.753	39.2743	203870	118.32	339.079	8.82559	111.803	44.8769	58.7259	62.605	19.6332	19.6332	93.6023	101.304	4034.3	35.5906	1757.51	19.4923	52.5105	21.854	30.4938	46.9036	66.6052	136.151	82.4813	83.1782	2533.22	448815	72.8205	54.5809	57.9776	368.257	130.812	32.7282	116.094	30.3032
2036oA_30	Cirsium pumilum	2	8339.15	8603.55	73.6093	35.7041	19.2347	31.244	116.204	0.942734	82.7674	187479	32.4402	59.9835	416532	117.119	272.722	1.45647	107.58	44.0071	60.9923	65.0645	19.0841	19.0841	237.096	88.8007	8413.31	35.3297	949.764	19.8562	53.6637	19.8724	31.508	46.861	54.7084	178.179	93.7572	84.2972	1795.12	190801	91.7926	51.7055	57.8339	168.774	88.9135	30.032	96.1482	30.0544
2036oA_31	Cirsium pumilum	3	10344.2	3379.39	75.42	32.8912	21.6648	31.4796	97.7311	2.92469	87.9187	74662.6	32.6885	79.3112	125998	120.674	304.551	15.463	109.177	45.4431	64.6928	53.2462	18.876	18.876	75.9435	95.2739	7104.31	35.2232	927.224	19.6331	51.8073	23.878	29.4773	47.245	58.2912	200.175	99.6585	87.699	2060.95	392572	62.1151	50.44	57.884	206.862	108.893	31.5904	88.0152	29.6849
2036oA_32	Cirsium pumilum	4	3173.02	2228.19	74.5146	42.3613	30.5659	31.3887	85.5053	2.86549	88.0374	10285.3	32.9836	39.2839	12905.3	115.93	257.102	11.786	110.553	47.166	61.0244	50.8774	20.7675	20.7675	39.5526	97.8235	881.202	35.1612	1497.98	19.7896	55.4344	22.7108	29.6595	47.1256	62.0103	195.756	98.4731	84.3762	958.507	306593	80.4947	54.8993	57.9283	258.27	168.536	34.562	82.8264	29.6618
2036oA_33	Cirsium pumilum	5	14907.1	8234.35	74.367	34.605	41.2899	31.1026	116.902	3.77922	81.3859	211642	32.5853	41.2555	467202	117.463	312.216	23.111	104.308	44.759	63.7956	66.7904	19.255	19.255	247.61	93.148	15739	35.2899	701.431	19.4639	52.7415	21.4786	41.4659	46.7205	52.0998	174.435	92.7527	88.1366	592.021	198847	73.1515	50.9472	57.9435	182.701	98.6952	30.5991	91.577	30.5912
2036oA_34	Cirsium pumilum	6	7157.98	3773.47	75.3249	33.7539	39.6903	31.2151	98.7478	7.51028	79.9929	83036.3	32.541	39.4358	158464	119.88	313.511	16.9804	104.96	44.7746	68.8809	54.4854	19.1769	19.1769	78.5233	89.5478	4468.26	35.3735	934.72	19.5444	52.5053	22.8691	25.1395	47.2992	54.4552	197.266	98.878	83.807	2006.67	326259	70.2312	50.3529	57.9004	217.974	127.986	31.1646	82.3731	29.6962
2036oA_35	Cirsium pumilum	7	4254.97	3297.15	75.3172	35.9874	15.0299	31.6776	78.3107	4.00795	79.2991	28313.7	32.454	39.8955	26575.1	119.285	301.865	15.4004	109.553	50.2273	60.773	54.0209	19.011	19.011	52.9998	90.2307	1086.57	35.7733	1514.04	19.7904	53.8427	22.1964	25.697	47.0533	70.8471	186.323	95.9422	91.9616	1259.25	420942	62.2568	54.6287	57.9123	269.027	426.051	31.1679	97.2521	30.0884
2036oA_36	Cirsium pumilum	8	7057.34	5491.85	74.2847	35.3467	18.5275	31.3829	101.877	2.48303	81.7882	116875	32.6783	862.037	167244	120.585	310.998	13.5848	104.551	44.868	59.6076	59.2462	18.9288	18.9288	82.0929	94.3677	9498.38	35.4606	1297.9	19.7033	52.0432	23.5538	51.2896	47.1396	61.5941	177.737	93.6386	83.4924	1707.56	328681	78.1284	50.9395	58.0331	292.941	135.71	30.0457	96.9678	30.7799
2036oA_37	Cirsium pumilum	9	7376.17	3848.53	75.4764	45.035	24.5696	31.335	100.76	3.26079	85.9393	95438.2	33.179	40.7216	177485	121.508	302.751	15.4582	106.34	45.0143	60.1022	62.5771	19.9907	19.9907	79.7974	111.514	4226.29	35.8417	925.908	20.4217	53.0435	22.8856	55.92	47.1419	55.8506	187.579	96.2792	83.5547	1939.78	412124	127.077	55.2816	57.9918	218.987	102.467	33.6613	89.9878	30.2621
2036oA_38	Cirsium pumilum	10	6726.46	3925.3	78.4065	51.7275	21.2488	31.3165	101.529	9.56231	87.0615	97646.6	33.2547	41.1228	189650	139.569	297.927	15.5589	103.541	84.4038	63.0244	50.7205	23.8671	23.8671	83.3584	93.5391	11251	36.262	765.799	20.1147	53.866	22.7636	33.9253	47.2562	59.5663	193.664	97.9118	84.7317	1877.07	283216	160.21	71.7596	58.0788	142.26	1896.25	44.3625	147.774	30.0546
2036oA_39	Cirsium pumilum	11	3680.14	707.779	72.891	31.4492	13.1445	31.1209	75.7393	1.27275	80.1057	19563.5	32.2837	40.681	21747.9	117.104	278.586	43.8724	106.628	43.2746	59.6438	54.9834	18.2444	18.2444	50.6351	87.1674	636.915	35.6047	627.659	19.882	53.4871	22.322	18.3747	47.1746	64.2817	204.065	100.702	90.7362	1130.56	344947	51.9243	49.0132	57.9607	118.564	83.9698	30.4442	91.7198	29.5567
2036oA_40	Cirsium pumilum	12	8602.69	3011.71	73.536	37.3282	31.3569	31.3965	97.7153	3.2858	77.715	77816.9	32.9517	39.9943	158940	120.125	328.982	9.20247	108.818	45.7347	63.7599	54.6832	19.8613	19.8613	78.6475	102.71	3101.28	35.7198	570.678	20.0123	51.2191	23.1782	47.7904	47.2124	60.7058	193.62	97.8999	89.7686	2004.91	117966	135.586	54.1268	57.9618	102.199	172.217	32.609	85.6423	30.5883
2036oA_41	Cirsium pumilum	13	7786.64	4820.69	74.8427	33.0361	19.921	31.151	114.266	3.39595	83.0065	187262	32.5817	40.6747	447928	119.538	279.397	4.86669	103.121	45.9319	59.2496	66.3424	19.0631	19.0631	232.202	90.2302	6653.49	35.4631	1052.3	19.4323	52.5314	21.4006	29.2102	47.1304	53.1928	165.216	90.2794	85.4574	1686.98	207076	68.9428	51.4636	58.124	193.755	168.223	30.7119	86.6832	29.8074
2036oA_16	Monarda fistulosa	1	12699.7	8707.57	73.7898	31.2061	14.9045	31.591	140.478	1.92643	86.6167	72381.1	32.5329	407.1	35372.9	122.028	414.325	47.4273	105.478	41.8113	60.6901	50.897	18.0648	18.0648	56.1771	95.037	12633.7	35.3785	3875.76	146.075	50.9797	21.9779	17.8328	47.4202	63.266	138.64	83.1492	87.39	1571.41	215946	58.0246	48.8647	57.8617	675.402	36.3406	29.0222	85.6779	29.6884
2036oA_17	Monarda fistulosa	2	9825.93	5882.88	72.9645	31.3897	14.3634	31.5207	152.77	1.71386	95.2472	158255	32.9757	975.72	75419.6	116.878	330.169	8.95853	109.959	42.9973	64.2362	57.3036	18.5404	18.5404	62.3402	181.191	29078.3	35.1354	3669.37	42.1997	52.6503	20.4786	19.6651	46.852	65.5976	157.671	88.2551	89.2382	1461.57	104129	78.1601	49.338	57.9456	651.365	65.0934	30.1174	89.0921	29.6711
2036oA_18	Monarda fistulosa	3	11261.6	5744.77	72.6512	31.5805	17.8935	31.3909	118.11	1.86203	96.4292	103477	33.1441	596.953	53280.3	120.581	330.722	8.01079	110.219	43.132	64.5935	52.787	18.3532	18.3532	57.0875	133.28	17307.1	35.3879	2909.89	91.8613	52.2573	21.6425	18.4321	47.2357	70.2459	186.968	96.1152	87.9816	1424.96	99180.2	84.3752	48.7035	57.8944	521.804	62.3409	29.9635	91.7822	29.6454
2036oA_19	Monarda fistulosa	4	10385.1	4294.06	73.4753	32.5531	13.3227	31.4436	91.2784	3.54431	82.9635	71973.4	32.9882	235.892	78524.2	119.913	342.7	2.43994	104.222	44.1927	65.9597	56.2264	18.547	18.47	64.5035	157.503	6061.13	35.1435	1717.71	33.373	54.7767	22.4971	18.1656	47.0331	57.7744	200.446	99.7312	88.0526	1881.36	20476.5	87.3189	49.6903	57.8969	320.436	136.603	30.0995	168.802	29.7875
2036oA_20	Monarda fistulosa	5	3945.39	3209.01	73.1173	31.8567	15.4095	31.7778	88.2605	1.85127	80.8683	34206.5	32.7527	185.491	22941.9	123.087	426.638	9.08562	115.334	44.0606	59.9103	51.578	18.7044	18.7044	50.7639	100.753	3167.57	35.6819	1685.9	60.1524	50.7843	22.5049	18.0779	47.6103	79.8592	158.968	88.6031	85.5624	1242.51	47611.6	68.1398	49.378	57.8834	285.021	108.6	29.9401	94.6276	29.618
2036oA_21	Monarda fistulosa	6	12402.7	7433.72	73.3812	31.6718	12.3406	31.4225	114.777	2.61684	89.6476	89136.6	32.7175	319.128	59154.1	121.729	365.929	1.07139	106.414	43.6586	63.1686	55.9875	18.2649	18.2649	63.1228	98.645	5210.18	35.7501	3568.14	42.9709	51.1156	22.3528	17.4026	47.2645	76.8097	152.944	86.9866	91.8257	1705.68	241407	95.5314	49.1146	57.8897	642.508	135.826	29.4947	103.232	29.6824
2036oA_22	Monarda fistulosa	7	10210	7763.56	73.5753	34.263	15.6477	31.2376	139.215	3.93802	89.1871	122521	33.056	652.811	47319	122.068	346.655	4.172	104.217	49.9257	65.4883	58.142	18.9901	18.9901	56.0941	124.114	17793.6	35.3655	3842.08	56.1219	54.9246	22.5997	20.8188	47.2777	64.8738	191.62	97.3633	88.328	1241.7	224769	106.614	53.9623	57.8842	677.266	416.548	30.6419	86.9986	29.828
2036oA_23	Monarda fistulosa	8	8698.08	4288.57	73.6914	32.1383	16.1376	31.1681	102.567	1.48337	85.7567	58284.2	32.5428	183.619	29035.4	120.145	319.428	5.75403	109.84	44.5941	64.8403	50.9322	18.6295	18.6295	51.3416	105.7	2444.24	35.173	2353.89	53.2233	51.6554	22.6374	17.952	47.1342	68.9985	208.275	101.832	94.0843	1190.74	151829	93.863	50.9642	58.1246	418.886	241.692	29.9194	93.1829	29.8881
2036oA_24	Monarda fistulosa	9	11079.3	4690.79	72.3378	31.5445	12.4261	31.2908	97.9791	2.82503	78.9586	95028.9	32.6768	515.926	25940.4	118.282	328.514	4.98221	110.14	42.6989	61.296	54.8045	18.3155	18.3155	49.2943	111.17	20141.8	35.285	2802.92	184.912	52.511	21.6839	18.1435	47.1591	54.9291	183.741	95.2494	88.2244	1048.29	108363	70.437	49.3474	57.8843	494.067	60.982	30.5172	102.493	30.0191
2036oA_25	Monarda fistulosa	10	2189.05	1240.61	73.3388	32.1489	11.5635	31.2295	75.0119	1.35635	85.6962	12235.7	32.422	55.0223	6244.81	121.313	345.618	14.0973	105.478	45.0952	62.4069	53.5754	18.3579	18.3579	36.29	113.852	1237.01	35.425	739.495	31.2041	53.2236	22.3772	17.6137	47.3078	60.1319	201.113	99.9103	92.0576	685.951	15779.2	69.0281	51.4431	57.8716	124.196	181.174	30.225	129.567	29.7485
2036oA_26	Monarda fistulosa	11	10607.2	4546.67	73.3091	31.7754	11.336	31.3558	104.816	2.90269	107.029	53733.4	32.7677	328.943	28923.9	118.376	342.558	7.9425	119.491	42.2786	60.9876	57.3125	18.2912	18.2912	53.9244	106.971	5826.15	35.037	2352.3	46.8653	52.2249	21.358	17.481	47.1562	74.0591	162.962	89.6744	85.608	1393.91	110802	91.7165	49.1622	57.9244	409.365	88.0363	29.428	87.7037	29.9279
2036oA_27	Monarda fistulosa	12	4373.48	1908.28	72.8884	31.7754	13.6257	31.2059	77.6177	0.999292	81.8042	35291.4	32.5211	157.656	30159.2	121.423	361.863	-0.2617	105.054	44.3278	62.9271	64.728	18.4842	18.4842	52.8967	98.4055	5099.78	35.0521	1332.23	28.699	51.4952	21.9339	18.5896	47.0974	61.4876	159.802	88.8268	82.5894	1406.3	44004.1	61.3127	50.5138	58.1289	225.898	98.332	30.1146	94.9583	29.6818
2036oA_28	Monarda fistulosa	13	2216.39	217.978	73.7584	31.5826	9.31611	31.6369	73.2082	0.765823	93.3691	13591.1	32.4675	107.303	6044.84	121.983	370.826	5.78674	111.287	42.5059	57.9821	62.8629	18.2022	18.2022	36.5787	95.2225	1219.76	35.2608	754.57	28.5312	52.2217	21.6129	20.4028	47.2601	64.3185	145.787	85.0665	83.6058	708.131	1720.57	71.0671	49.7949	58.1589	120.301	87.0309	29.7908	101.597	29.743
